# Supplementary material for: Evolved populations of Listeria monocytogenes related to biofilm formation and biocide stress in the context of food production environment niches
Source: Microb Genom. 2026 Jan 21;12(1):001611. doi: 10.1099/mgen.0.001611 (PMC12824596; doi:10.1099/mgen.0.001611)
Supplement: Supplementary Material 2. [file mgen-12-01611-s002.xlsx]

## Sheet: Supplementary table 1
	Supplementary Table 1. Provides details of 50 sequences homologous to ykoK to assess the conservation of ykoK within the Listeria genus, but excluding L. monocytogenes sequences, retrieved from the NCBI database using a BLAST search. The table includes the following information for each sequence: accession number, nucleotide range within the genome, strain, genome location, and the completeness o…
		Number	Accession Number	Nucleotide Range	Strain	Position	Genome completeness
		1	CP093384.1	188384-188521	Vagococcus sp. CY52-2	Chromosome	Complete
		2	CP102451.1	288953-289087	Vagococcus luciliae G314F	Chromosome	Complete
		3	HE999757.2	3266477-3266633	Carnobacterium maltaromaticum LMA28	Chromosome	Complete
		4	CP045040.1	3144358-3144514	Carnobacterium maltaromaticum 18ISCm	Chromosome	Complete
		5	OQ263311.1	38747-38903	Carnobacterium maltaromaticum NFICC546	PrtP Gene (prtP)	Complete
		6	OX460976.10	343844-344000	Carnobacterium maltaromaticum SF2022	Chromosome	Complete
		7	CP016844.1	2598270-2598426	Carnobacterium maltaromaticum TMW 2.1581	Chromosome	Complete
		8	CP045585.1	3386044-3386205	Bacillus thuringiensis x023	Chromosome	Complete
		9	CP083101.1	1686260-1686421	Bacillus thuringiensis ABTS-351	Chromosome	Complete
		10	CP130743.1	2556206-2556367	Bacillus thuringiensis PS3	Chromosome	Complete
		11	CP009336.1	166979-167140	Bacillus thuringiensis HD1011	Plasmid	Complete
		12	CP020755.1	80179-80343	Bacillus thuringiensis ATCC 10792	Plasmid pLDW-16	Complete
		13	CP046512.1	156644-156805	Bacillus cereus JHU	Plasmid	Complete
		14	CP004137.1	139298-139462	Bacillus thuringiensis IS5056	Plasmid pIS56-328	Complete
		15	CP016194.1	2566286-2566447	Bacillus thuringiensis ST7	Chromosome	Complete
		16	CP126474.1	2431736-2431897	Bacillus thuringiensis DHC4	Chromosome	Complete
		17	CP152438.1	236200-236361	Bacillus sp. BR3(2024)	Plasmid	Complete
		18	CP042875.1	44865-45026	Bacillus cereus 09	Plasmid	Complete
		19	CP010106.1	2449119-2449280	Bacillus thuringiensis HD521	Chromosome	Complete
		20	CP015150.1	3340053-3340214	Bacillus thuringiensis Bc601	Chromosome	Complete
		21	CP043234.1	2461572-2461733	Bacillus thuringiensis Bt-GS57	Chromosome	Complete
		22	CP083156.1	2223304-2223465	Bacillus thuringiensis ABTS-1857	Chromosome	Complete
		23	CP130335.1	2506604-2506765	Bacillus cereus DW444	Chromosome	Complete
		24	CP010005.1	2469104-2469265	Bacillus thuringiensis HD 1	Chromosome	Complete
		25	CP068720.1	234449-234610	Bacillus cereus 21155	Plasmid	Complete
		26	CP095377.1	2365290-2365451	Bacillus cereus SEM-15	Chromosome	Complete
		27	CP032614.1	236285-236446	Bacillus thuringiensis QZL38	Plasmid	Complete
		28	CP106948.1	592135-592296	Bacillus thuringiensis 4F5	Plasmid p_4F5-1	Complete
		29	CP083144.1	2269754-2269915	Bacillus thuringiensis GC-91	Chromosome	Complete
		30	CP162507.1	3035-3196	Bacillus cereus DJ29	Plasmid	Complete
		31	CP022446.1	59951-60115	Bacillus cereus C1L	Plasmid pC1L1	Complete
		32	CP068718.1	179858-180019	Bacillus cereus CH	Plasmid	Complete
		33	CP011349.1	5075377-5075538	Bacillus thuringiensis YC-10	Chromosome	Complete
		34	CP152429.1	339872-340033	Bacillus paramycoides JYZ-SD5	Plasmid	Complete
		35	CP072774.1	2434656-2434817	Bacillus cereus BC33	Chromosome	Complete
		36	CP004069.1	3360193-3360354	Bacillus thuringiensis HD73	Complete Genome	Complete
		37	CP135061.1	261961-262122	Bacillus cereus B126_1	Plasmid	Complete
		38	CP011154.1	575515-575676	Bacillus cereus CMCC P0011	Plasmid pRML05	Complete
		39	CP116313.1	2696989-2697150	Bacillus thuringiensis Lip	Chromosome	Complete
		40	CP016595.1	2340630-2340791	Bacillus cereus K8	Chromosome	Complete
		41	CP106675.1	2376033-2376194	Bacillus cereus SRCM116293	Chromosome	Complete
		42	CP017267.1	2030365-2030499	Vagococcus teuberi DSM 21459	Chromosome	Complete
		43	CP116325.1	2564636-2564797	Bacillus thuringiensis BLB1	Chromosome	Complete
		44	CP004870.1	3348886-3349047	Bacillus thuringiensis HD-1	Chromosome	Complete
		45	CP139215.1	289770-289931	Bacillus cereus A01	Plasmid	Complete
		46	CP020005.1	283014-283175	Bacillus thuringiensis L-7601	Plasmid	Complete
		47	CP014283.1	547101-547262	Bacillus thuringiensis Bt185	Plasmid pBT1850636	Complete
		48	CP129006.1	79009-79170	Bacillus cereus strain lycx	Plasmid unnamed	Complete
		49	CP106947.1	3321726-3321887	Bacillus thuringiensis strain 4F5	Chromosome	Complete
		50	CP011152.1	562351-562512	Bacillus cereus strain CMCC P0021	Plasmid pRML04	Complete

## Sheet: Supplementary table 2
	Supplementary Table 2. Provides details of 50 sequences homologous to ykoK to assess the conservation of ykoK outside the Listeria genus, retrieved from the NCBI database using a BLAST search. The table includes the following information for each sequence: accession number, nucleotide range within the genome, strain, genome location, and the completeness of the genome.
		Number	Accession Number	Nucleotide Range	Strain	Position	Genome completeness
		1	CP009576.1	2944163-2944329	Listeria ivanovii subsp. londoniensis strain WSLC 30151	Chromosome	Complete
		2	CP063071.1	2717401-2717567	Listeria seeligeri strain Sr73	Chromosome	Complete
		3	CP034772.1	2772613-2772779	Listeria seeligeri strain RR4	Chromosome	Complete
		4	CP149496.1	2669560-2669726	Listeria welshimeri strain DSM 20650 V8	Chromosome	Complete
		5	CP124262.1	165906-166072	Listeria seeligeri strain L182	Chromosome	Complete
		6	CP151430.1	2658561-2658727	Listeria welshimeri strain 4-43	Chromosome	Complete
		7	LT906444.1	2669560-2669726	Listeria welshimeri strain NCTC11857	Chromosome	Complete
		8	CP124268.1	2718342-2718508	Listeria seeligeri strain L140	Chromosome	Complete
		9	FN557490.1	2660400-2660566	Listeria seeligeri serovar 1/2b str. SLCC3954	Chromosome	Complete
		10	CP122330.1	2680951-2681117	Listeria welshimeri strain GIMC2051:LmcC15	Chromosome	Complete
		11	CP156021.1	2654995-2655161	Listeria swaminathanii strain UTK S2-0008	Chromosome	Complete
		12	LR134394.1	2858398-2858564	Listeria ivanovii subsp. londoniensis strain NCTC12701	Chromosome	Complete
		13	CP148898.1	359139-359305	Listeria seeligeri strain 43-1	Chromosome	Complete
		14	CP009575.1	2887502-2887668	Listeria ivanovii subsp. londoniensis strain WSLC 30167	Chromosome	Complete
		15	CP046449.1	2738696-2738862	Listeria sp. LM90SB2	Chromosome	Complete
		16	AM263198.1	2669870-2670036	Listeria welshimeri serovar 6b str. SLCC5334	Chromosome	Complete
		17	CP009577.1	2795135-2795301	Listeria ivanovii subsp. ivanovii strain WSLC 3010	Chromosome	Complete
		18	CP165993.1	2246389-2246555	Listeria ivanovii subsp. ivanovii strain PNUSAL001964	Chromosome	Complete
		19	LT906478.1	2739502-2739668	Listeria ivanovii subsp. ivanovii strain NCTC11846	Chromosome	Complete
		20	CP165991.1	2709970-2710136	Listeria ivanovii strain F5999	Chromosome	Complete
		21	CP034771.1	251459-251625	Listeria ivanovii strain RR3	Chromosome	Complete
		22	FR687253.1	2748962-2749128	Listeria ivanovii subsp. ivanovii PAM 55		Complete
		23	CP007172.1	2795136-2795302	Listeria ivanovii WSLC3009		Complete
		24	CP165992.1	2794695-2794861	Listeria ivanovii strain ATCC 19119	Chromosome	Complete
		25	LT906466.1	2739505-2739671	Listeria ivanovii subsp. ivanovii strain NCTC11007	Chromosome	Complete
		26	CP151428.1	2739500-2739666	Listeria ivanovii strain 1-1	Chromosome
		27	CP149497.1	2739501-2739667	Listeria ivanovii strain Li 1979	Chromosome	Complete
		28	CP165994.1	1516230-1516396	Listeria ivanovii strain PNUSAL004272	Chromosome	Complete
		29	CP124258.1	181001-181167	Listeria ivanovii strain L195	Chromosome	Complete
		30	CP102626.1	2419110-2419277	Listeria innocua strain 2012L-5520	Chromosome	Complete
		31	CP071157.1	2764158-2764325	Listeria innocua strain LI203	Chromosome	Complete
		32	CP096148.1	1027271-1027438	Listeria innocua strain FSL L7-0007	Chromosome	Complete
		33	CP095726.1	1976832-1976999	Listeria innocua strain 2010L-2059	Chromosome	Complete
		34	CP025202.1	2631966-2632133	Listeria innocua strain WSLC_2021_parental	Chromosome	Complete
		35	CP151431.1	2754227-2754394	Listeria innocua strain 4-99	Chromosome	Complete
		36	CP102627.1	2626195-2626362	Listeria innocua strain F4078	Chromosome	Complete
		37	CP095724.1	1468936-1469103	Listeria innocua strain F6217	Chromosome	Complete
		38	CP095730.1	1892007-1892174	Listeria innocua strain H0996	Chromosome	Complete
		39	CP103399.1	368698-368865	Listeria innocua strain F6215	Chromosome	Complete
		40	AL596173.1	245167-245334	Listeria innocua Clip11262		Complete
		41	CP095727.1	2792513-2792680	Listeria innocua strain 2010L-1951	Chromosome	Complete
		42	CP168261.1	1542377-1542544	Listeria innocua strain Lin_NWU_CNKT	Chromosome	Complete
		43	CP045743.1	1833151-1833318	Listeria innocua strain CFSAN044836	Chromosome	Complete
		44	CP095728.1	732667-732834	Listeria innocua strain 2015L-6726	Chromosome	Complete
		45	CP071179.1	2771341-2771508	Listeria innocua strain LI47	Chromosome	Complete
		46	CP084086.1	91625-91792	Listeria innocua strain ZM39	Chromosome	Complete
		47	CP095723.1	2338908-2339075	Listeria innocua strain 2015L-6714	Chromosome	Complete
		48	CP117229.1	2626228-2626395	Listeria innocua strain ATCC 33090	Chromosome	Complete
		49	CP176674.1	157311-157478	Listeria innocua strain GTVSS-019	Chromosome	Complete
		50	CP071155.1	2754362-2754529	Listeria innocua strain LI42	Chromosome	Complete

## Sheet: Supplementary table 3
Supplementary Table 3. Overview table of all 272 evolved isolates recovered from the Biofilm Persistence Model (BPM). For each isolate, the following information is provided: sample name, sample ID, growth type (biofilm or planktonic), lineage, storage stage (early, mid, late), BC treatment exposure, sample type (population/whole culture or individual colony), MIC of BC, phenotyping status (+ or …
Sample name	Biosample NCBI	SRA NCBI	Sample ID	Type of growth	Lineage	Passage	Treatment	Sample type	MIC (µg/mL)	Phenotyping	Whole-genome sequencing
BL87-028-T10-0-625-Biofilm1-P	SAMN49073245	SRR33968236	Steady_001	Biofilm	L1	P11 - Early	0.625 µg/mL	Population	7.5	+	+
BL87-028-T10-0-625-Biofilm2-P	SAMN49073246	SRR33968235	Steady_002	Biofilm	L2	P11 - Early	0.625 µg/mL	Population	7.5	+	+
BL87-028-T10-0-625-Biofilm3-P	SAMN49073247	SRR33968064	Steady_003	Biofilm	L3	P11 - Early	0.625 µg/mL	Population	7.22222	+	+
BL87-028-T10-0-625-Biofilm4-P			Steady_004	Biofilm	L4	P11 - Early	0.625 µg/mL	Population	5	+
BL87-028-T10-No-BC-Biofilm1-P	SAMN49073248	SRR33968053	Steady_005	Biofilm	L1	P11 - Early	No BC	Population	4.16667	+	+
BL87-028-T10-No-BC-Biofilm2-P	SAMN49073249	SRR33968184	Steady_006	Biofilm	L2	P11 - Early	No BC	Population	5	+	+
BL87-028-T10-No-BC-Biofilm3-P	SAMN49073250	SRR33968173	Steady_007	Biofilm	L3	P11 - Early	No BC	Population	5.55556	+	+
BL87-028-T10-No-BC-Biofilm4-P			Steady_008	Biofilm	L4	P11 - Early	No BC	Population	5	+
BL87-028-T10-0-625-Planktonic1-P	SAMN49073251	SRR33968138	Steady_009	Planktonic	L1	P11 - Early	0.625 µg/mL	Population	7.5	+	+
BL87-028-T10-0-625-Planktonic2-P	SAMN49073252	SRR33968127	Steady_010	Planktonic	L2	P11 - Early	0.625 µg/mL	Population	7.2	+	+
BL87-028-T10-0-625-Planktonic3-P	SAMN49073253	SRR33968092	Steady_011	Planktonic	L3	P11 - Early	0.625 µg/mL	Population	7.5	+	+
BL87-028-T10-0-625-Planktonic4-P			Steady_012	Planktonic	L4	P11 - Early	0.625 µg/mL	Population	7.5	+
BL87-028-T10-No-BC-Planktonic1-P	SAMN49073254	SRR33968081	Steady_013	Planktonic	L1	P11 - Early	No BC	Population	2.5	+	+
BL87-028-T10-No-BC-Planktonic2-P	SAMN49073255	SRR33968234	Steady_014	Planktonic	L2	P11 - Early	No BC	Population	2.5	+	+
BL87-028-T10-No-BC-Planktonic3-P	SAMN49073256	SRR33968223	Steady_015	Planktonic	L3	P11 - Early	No BC	Population	2.5	+	+
BL87-028-T10-No-BC-Planktonic4-P			Steady_016	Planktonic	L4	P11 - Early	No BC	Population	2.5	+
BL87-028-T23-0-625-Biofilm1-P	SAMN49073257	SRR33968212	Steady_and_Ladder_017	Biofilm	L1	P22 - Middle	0.625 µg/mL	Population	5	+	+
BL87-028-T23-0-625-Biofilm2-P	SAMN49073258	SRR33968201	Steady_and_Ladder_018	Biofilm	L2	P22 - Middle	0.625 µg/mL	Population	6.94	+	+
BL87-028-T23-0-625-Biofilm3-P	SAMN49073259	SRR33968190	Steady_and_Ladder_019	Biofilm	L3	P22 - Middle	0.625 µg/mL	Population	5	+	+
BL87-028-T23-0-625-Biofilm4-P			Steady_and_Ladder_020	Biofilm	L4	P22 - Middle	0.625 µg/mL	Population	5	+
BL87-028-T23-No-BC-Biofilm1-P	SAMN49073260	SRR33968155	Steady_and_Ladder_021	Biofilm	L1	P22 - Middle	No BC	Population	2.5	+	+
BL87-028-T23-No-BC-Biofilm2-P	SAMN49073261	SRR33968144	Steady_and_Ladder_022	Biofilm	L2	P22 - Middle	No BC	Population	2.5	+	+
BL87-028-T23-No-BC-Biofilm3-P	SAMN49073262	SRR33968109	Steady_and_Ladder_023	Biofilm	L3	P22 - Middle	No BC	Population	2.5	+	+
BL87-028-T23-No-BC-Biofilm4-P			Steady_and_Ladder_024	Biofilm	L4	P22 - Middle	No BC	Population	5	+
BL87-028-T23-0-625-Planktonic1-P	SAMN49073263	SRR33968098	Steady_and_Ladder_025	Planktonic	L1	P22 - Middle	0.625 µg/mL	Population	5	+	+
BL87-028-T23-0-625-Planktonic2-P	SAMN49073264	SRR33968065	Steady_and_Ladder_026	Planktonic	L2	P22 - Middle	0.625 µg/mL	Population	5.83	+	+
BL87-028-T23-0-625-Planktonic3-P	SAMN49073265	SRR33968063	Steady_and_Ladder_027	Planktonic	L3	P22 - Middle	0.625 µg/mL	Population	5.83	+	+
BL87-028-T23-0-625-Planktonic4-P			Steady_and_Ladder_028	Planktonic	L4	P22 - Middle	0.625 µg/mL	Population	5.56	+
BL87-028-T23-No-BC-Planktonic1-P	SAMN49073266	SRR33968062	Steady_and_Ladder_029	Planktonic	L1	P22 - Middle	No BC	Population	2.5	+	+
BL87-028-T23-No-BC-Planktonic2-P	SAMN49073267	SRR33968061	Steady_and_Ladder_030	Planktonic	L2	P22 - Middle	No BC	Population	2.78	+	+
BL87-028-T23-No-BC-Planktonic3-P	SAMN49073268	SRR33968060	Steady_and_Ladder_031	Planktonic	L3	P22 - Middle	No BC	Population	3.33	+	+
BL87-028-T23-No-BC-Planktonic4-P			Steady_and_Ladder_032	Planktonic	L4	P22 - Middle	No BC	Population	2.5	+
BL87-028-T30-0-625-Biofilm1-P	SAMN49073269	SRR33968059	Steady_and_Ladder_033	Biofilm	L1	P30 - Late	0.625 µg/mL	Population	6.67	+	+
BL87-028-T30-0-625-Biofilm2-P	SAMN49073270	SRR33968058	Steady_and_Ladder_034	Biofilm	L2	P30 - Late	0.625 µg/mL	Population	7.5	+	+
BL87-028-T30-0-625-Biofilm3-P	SAMN49073271	SRR33968057	Steady_and_Ladder_035	Biofilm	L3	P30 - Late	0.625 µg/mL	Population	7.22	+	+
BL87-028-T30-0-625-Biofilm4-P			Steady_and_Ladder_036	Biofilm	L4	P30 - Late	0.625 µg/mL	Population	6.39	+
BL87-028-T30-No-BC-Biofilm1-P	SAMN49073272	SRR33968056	Steady_and_Ladder_037	Biofilm	L1	P30 - Late	No BC	Population	2.5	+	+
BL87-028-T30-No-BC-Biofilm2-P	SAMN49073273	SRR33968055	Steady_and_Ladder_038	Biofilm	L2	P30 - Late	No BC	Population	2.5	+	+
BL87-028-T30-No-BC-Biofilm3-P	SAMN49073274	SRR33968054	Steady_and_Ladder_039	Biofilm	L3	P30 - Late	No BC	Population	2.5	+	+
BL87-028-T30-No-BC-Biofilm4-P			Steady_and_Ladder_040	Biofilm	L4	P30 - Late	No BC	Population	2.5	+
BL87-028-T30-0-625-Planktonic1-P	SAMN49073275	SRR33968052	Steady_and_Ladder_041	Planktonic	L1	P30 - Late	0.625 µg/mL	Population	7.5	+	+
BL87-028-T30-0-625-Planktonic2-P	SAMN49073276	SRR33968051	Steady_and_Ladder_042	Planktonic	L2	P30 - Late	0.625 µg/mL	Population	7.5	+	+
BL87-028-T30-0-625-Planktonic3-P	SAMN49073277	SRR33968050	Steady_and_Ladder_043	Planktonic	L3	P30 - Late	0.625 µg/mL	Population	7.5	+	+
BL87-028-T30-0-625-Planktonic4-P			Steady_and_Ladder_044	Planktonic	L4	P30 - Late	0.625 µg/mL	Population	7.5	+
BL87-028-T30-No-BC-Planktonic1-P	SAMN49073278	SRR33968049	Steady_and_Ladder_045	Planktonic	L1	P30 - Late	No BC	Population	2.5	+	+
BL87-028-T30-No-BC-Planktonic2-P	SAMN49073279	SRR33968048	Steady_and_Ladder_046	Planktonic	L2	P30 - Late	No BC	Population	2.5	+	+
BL87-028-T30-No-BC-Planktonic3-P	SAMN49073280	SRR33968047	Steady_and_Ladder_047	Planktonic	L3	P30 - Late	No BC	Population	2.5	+	+
BL87-028-T30-No-BC-Planktonic4-P			Steady_and_Ladder_048	Planktonic	L4	P30 - Late	No BC	Population	2.5
BL87-028-T10-0-625-Biofilm1-1	SAMN49073282	SRR33968188	Steady_049	Biofilm	L1	P11 - Early	0.625 µg/mL	Colony 1	7.22222	+	+
BL87-028-T10-0-625-Biofilm1-2	SAMN49073283	SRR33968187	Steady_050	Biofilm	L1	P11 - Early	0.625 µg/mL	Colony 2	7.5	+	+
BL87-028-T10-0-625-Biofilm1-3	SAMN49073284	SRR33968186	Steady_051	Biofilm	L1	P11 - Early	0.625 µg/mL	Colony 3	7.5	+	+
BL87-028-T10-0-625-Biofilm2-1	SAMN49073285	SRR33968185	Steady_052	Biofilm	L2	P11 - Early	0.625 µg/mL	Colony 1	7.5	+	+
BL87-028-T10-0-625-Biofilm2-2	SAMN49073286	SRR33968183	Steady_053	Biofilm	L2	P11 - Early	0.625 µg/mL	Colony 2	7.5	+	+
BL87-028-T10-0-625-Biofilm2-3	SAMN49073287	SRR33968182	Steady_054	Biofilm	L2	P11 - Early	0.625 µg/mL	Colony 3	7.5	+	+
BL87-028-T10-0-625-Biofilm3-1	SAMN49073288	SRR33968181	Steady_055	Biofilm	L3	P11 - Early	0.625 µg/mL	Colony 1	6.66667	+	+
BL87-028-T10-0-625-Biofilm3-2	SAMN49073289	SRR33968180	Steady_056	Biofilm	L3	P11 - Early	0.625 µg/mL	Colony 2	6.94444	+	+
BL87-028-T10-0-625-Biofilm3-3	SAMN49073290	SRR33968179	Steady_057	Biofilm	L3	P11 - Early	0.625 µg/mL	Colony 3	5.83333	+	+
BL87-028-T10-0-625-Biofilm4-1			Steady_058	Biofilm	L4	P11 - Early	0.625 µg/mL	Colony 1	5	+
BL87-028-T10-0-625-Biofilm4-2			Steady_059	Biofilm	L4	P11 - Early	0.625 µg/mL	Colony 2	5.55556	+
BL87-028-T10-0-625-Biofilm4-3			Steady_060	Biofilm	L4	P11 - Early	0.625 µg/mL	Colony 3	5.83333	+
BL87-028-T10-No-BC-Biofilm1-1	SAMN49073291	SRR33968178	Steady_061	Biofilm	L1	P11 - Early	No BC	Colony 1	2.5	+	+
BL87-028-T10-No-BC-Biofilm1-2	SAMN49073292	SRR33968177	Steady_062	Biofilm	L1	P11 - Early	No BC	Colony 2	2.5	+	+
BL87-028-T10-No-BC-Biofilm1-3	SAMN49073293	SRR33968176	Steady_063	Biofilm	L1	P11 - Early	No BC	Colony 3	2.5	+	+
BL87-028-T10-No-BC-Biofilm2-1	SAMN49073294	SRR33968175	Steady_064	Biofilm	L2	P11 - Early	No BC	Colony 1	2.5	+	+
BL87-028-T10-No-BC-Biofilm2-2	SAMN49073295	SRR33968174	Steady_065	Biofilm	L2	P11 - Early	No BC	Colony 2	2.5	+	+
BL87-028-T10-No-BC-Biofilm2-3	SAMN49073296	SRR33968172	Steady_066	Biofilm	L2	P11 - Early	No BC	Colony 3	2.5	+	+
BL87-028-T10-No-BC-Biofilm3-1	SAMN49073297	SRR33968171	Steady_067	Biofilm	L3	P11 - Early	No BC	Colony 1	2.5	+	+
BL87-028-T10-No-BC-Biofilm3-2	SAMN49073298	SRR33968170	Steady_068	Biofilm	L3	P11 - Early	No BC	Colony 2	2.5	+	+
BL87-028-T10-No-BC-Biofilm3-3	SAMN49073299	SRR33968169	Steady_069	Biofilm	L3	P11 - Early	No BC	Colony 3	2.5	+	+
BL87-028-T10-No-BC-Biofilm4-1			Steady_070	Biofilm	L4	P11 - Early	No BC	Colony 1	2.5	+
BL87-028-T10-No-BC-Biofilm4-2			Steady_071	Biofilm	L4	P11 - Early	No BC	Colony 2	2.5	+
BL87-028-T10-No-BC-Biofilm4-3			Steady_072	Biofilm	L4	P11 - Early	No BC	Colony 3	2.5	+
BL87-028-T10-0-625-Planktonic1-1	SAMN49073300	SRR33968168	Steady_073	Planktonic	L1	P11 - Early	0.625 µg/mL	Colony 1	7.5	+	+
BL87-028-T10-0-625-Planktonic1-2	SAMN49073301	SRR33968167	Steady_074	Planktonic	L1	P11 - Early	0.625 µg/mL	Colony 2	5	+	+
BL87-028-T10-0-625-Planktonic1-3	SAMN49073302	SRR33968166	Steady_075	Planktonic	L1	P11 - Early	0.625 µg/mL	Colony 3	5	+	+
BL87-028-T10-0-625-Planktonic2-1	SAMN49073303	SRR33968165	Steady_076	Planktonic	L2	P11 - Early	0.625 µg/mL	Colony 1	5	+	+
BL87-028-T10-0-625-Planktonic2-2	SAMN49073304	SRR33968140	Steady_077	Planktonic	L2	P11 - Early	0.625 µg/mL	Colony 2	5	+	+
BL87-028-T10-0-625-Planktonic2-3	SAMN49073305	SRR33968139	Steady_078	Planktonic	L2	P11 - Early	0.625 µg/mL	Colony 3	7.5	+	+
BL87-028-T10-0-625-Planktonic3-1	SAMN49073306	SRR33968137	Steady_079	Planktonic	L3	P11 - Early	0.625 µg/mL	Colony 1	7.5	+	+
BL87-028-T10-0-625-Planktonic3-2	SAMN49073307	SRR33968136	Steady_080	Planktonic	L3	P11 - Early	0.625 µg/mL	Colony 2	7.5	+	+
BL87-028-T10-0-625-Planktonic3-3	SAMN49073308	SRR33968135	Steady_081	Planktonic	L3	P11 - Early	0.625 µg/mL	Colony 3	7.5	+	+
BL87-028-T10-0-625-Planktonic4-1			Steady_082	Planktonic	L4	P11 - Early	0.625 µg/mL	Colony 1	5	+
BL87-028-T10-0-625-Planktonic4-2			Steady_083	Planktonic	L4	P11 - Early	0.625 µg/mL	Colony 2	7.22222	+
BL87-028-T10-0-625-Planktonic4-3			Steady_084	Planktonic	L4	P11 - Early	0.625 µg/mL	Colony 3	6.94444	+
BL87-028-T10-No-BC-Planktonic1-1	SAMN49073309	SRR33968134	Steady_085	Planktonic	L1	P11 - Early	No BC	Colony 1	2.5	+	+
BL87-028-T10-No-BC-Planktonic1-2	SAMN49073310	SRR33968133	Steady_086	Planktonic	L1	P11 - Early	No BC	Colony 2	2.5	+	+
BL87-028-T10-No-BC-Planktonic1-3	SAMN49073311	SRR33968132	Steady_087	Planktonic	L1	P11 - Early	No BC	Colony 3	2.5	+	+
BL87-028-T10-No-BC-Planktonic2-1	SAMN49073312	SRR33968131	Steady_088	Planktonic	L2	P11 - Early	No BC	Colony 1	2.5	+	+
BL87-028-T10-No-BC-Planktonic2-2	SAMN49073313	SRR33968130	Steady_089	Planktonic	L2	P11 - Early	No BC	Colony 2	2.5	+	+
BL87-028-T10-No-BC-Planktonic2-3	SAMN49073314	SRR33968129	Steady_090	Planktonic	L2	P11 - Early	No BC	Colony 3	2.5	+	+
BL87-028-T10-No-BC-Planktonic3-1	SAMN49073315	SRR33968128	Steady_091	Planktonic	L3	P11 - Early	No BC	Colony 1	2.5	+	+
BL87-028-T10-No-BC-Planktonic3-2	SAMN49073316	SRR33968126	Steady_092	Planktonic	L3	P11 - Early	No BC	Colony 2	2.5	+	+
BL87-028-T10-No-BC-Planktonic3-3	SAMN49073317	SRR33968125	Steady_093	Planktonic	L3	P11 - Early	No BC	Colony 3	2.5	+	+
BL87-028-T10-No-BC-Planktonic4-1			Steady_094	Planktonic	L4	P11 - Early	No BC	Colony 1	2.5	+
BL87-028-T10-No-BC-Planktonic4-2			Steady_095	Planktonic	L4	P11 - Early	No BC	Colony 2	2.5	+
BL87-028-T10-No-BC-Planktonic4-3			Steady_096	Planktonic	L4	P11 - Early	No BC	Colony 3	2.5	+
BL87-028-T23-0-625-Biofilm1-1	SAMN49073318	SRR33968124	Steady_and_Ladder_097	Biofilm	L1	P22 - Middle	0.625 µg/mL	Colony 1	5	+	+
BL87-028-T23-0-625-Biofilm1-2	SAMN49073319	SRR33968123	Steady_and_Ladder_098	Biofilm	L1	P22 - Middle	0.625 µg/mL	Colony 2	5.27778	+	+
BL87-028-T23-0-625-Biofilm1-3	SAMN49073320	SRR33968122	Steady_and_Ladder_099	Biofilm	L1	P22 - Middle	0.625 µg/mL	Colony 3	6.11111	+	+
BL87-028-T23-0-625-Biofilm2-1	SAMN49073321	SRR33968121	Steady_and_Ladder_100	Biofilm	L2	P22 - Middle	0.625 µg/mL	Colony 1	6.94444	+	+
BL87-028-T23-0-625-Biofilm2-2	SAMN49073322	SRR33968120	Steady_and_Ladder_101	Biofilm	L2	P22 - Middle	0.625 µg/mL	Colony 2	7.22222	+	+
BL87-028-T23-0-625-Biofilm2-3	SAMN49073323	SRR33968119	Steady_and_Ladder_102	Biofilm	L2	P22 - Middle	0.625 µg/mL	Colony 3	6.94444	+	+
BL87-028-T23-0-625-Biofilm3-1	SAMN49073324	SRR33968118	Steady_and_Ladder_103	Biofilm	L3	P22 - Middle	0.625 µg/mL	Colony 1	5	+	+
BL87-028-T23-0-625-Biofilm3-2	SAMN49073325	SRR33968117	Steady_and_Ladder_104	Biofilm	L3	P22 - Middle	0.625 µg/mL	Colony 2	5	+	+
BL87-028-T23-0-625-Biofilm3-3	SAMN49073326	SRR33968091	Steady_and_Ladder_105	Biofilm	L3	P22 - Middle	0.625 µg/mL	Colony 3	5	+	+
BL87-028-T23-0-625-Biofilm4-1			Steady_and_Ladder_106	Biofilm	L4	P22 - Middle	0.625 µg/mL	Colony 1	5	+
BL87-028-T23-0-625-Biofilm4-2			Steady_and_Ladder_107	Biofilm	L4	P22 - Middle	0.625 µg/mL	Colony 2	5	+
BL87-028-T23-0-625-Biofilm4-3			Steady_and_Ladder_108	Biofilm	L4	P22 - Middle	0.625 µg/mL	Colony 3	4.16667	+
BL87-028-T23-No-BC-Biofilm1-1	SAMN49073327	SRR33968090	Steady_and_Ladder_109	Biofilm	L1	P22 - Middle	No BC	Colony 1	2.5	+	+
BL87-028-T23-No-BC-Biofilm1-2	SAMN49073328	SRR33968089	Steady_and_Ladder_110	Biofilm	L1	P22 - Middle	No BC	Colony 2	3.88889	+	+
BL87-028-T23-No-BC-Biofilm1-3	SAMN49073329	SRR33968088	Steady_and_Ladder_111	Biofilm	L1	P22 - Middle	No BC	Colony 3	2.5	+	+
BL87-028-T23-No-BC-Biofilm2-1	SAMN49073330	SRR33968087	Steady_and_Ladder_112	Biofilm	L2	P22 - Middle	No BC	Colony 1	2.5	+	+
BL87-028-T23-No-BC-Biofilm2-2	SAMN49073331	SRR33968086	Steady_and_Ladder_113	Biofilm	L2	P22 - Middle	No BC	Colony 2	2.5	+	+
BL87-028-T23-No-BC-Biofilm2-3	SAMN49073332	SRR33968085	Steady_and_Ladder_114	Biofilm	L2	P22 - Middle	No BC	Colony 3	3.05556	+	+
BL87-028-T23-No-BC-Biofilm3-1	SAMN49073333	SRR33968084	Steady_and_Ladder_115	Biofilm	L3	P22 - Middle	No BC	Colony 1	3.05556	+	+
BL87-028-T23-No-BC-Biofilm3-2	SAMN49073334	SRR33968083	Steady_and_Ladder_116	Biofilm	L3	P22 - Middle	No BC	Colony 2	2.5	+	+
BL87-028-T23-No-BC-Biofilm3-3	SAMN49073335	SRR33968082	Steady_and_Ladder_117	Biofilm	L3	P22 - Middle	No BC	Colony 3	4.44444	+	+
BL87-028-T23-No-BC-Biofilm4-1			Steady_and_Ladder_118	Biofilm	L4	P22 - Middle	No BC	Colony 1	3.05556	+
BL87-028-T23-No-BC-Biofilm4-2			Steady_and_Ladder_119	Biofilm	L4	P22 - Middle	No BC	Colony 2	3.88889	+
BL87-028-T23-No-BC-Biofilm4-3			Steady_and_Ladder_120	Biofilm	L4	P22 - Middle	No BC	Colony 3	3.61111	+
BL87-028-T23-0-625-Planktonic1-1	SAMN49073336	SRR33968080	Steady_and_Ladder_121	Planktonic	L1	P22 - Middle	0.625 µg/mL	Colony 1	5.83333	+	+
BL87-028-T23-0-625-Planktonic1-2	SAMN49073337	SRR33968079	Steady_and_Ladder_122	Planktonic	L1	P22 - Middle	0.625 µg/mL	Colony 2	6.38889	+	+
BL87-028-T23-0-625-Planktonic1-3	SAMN49073338	SRR33968078	Steady_and_Ladder_123	Planktonic	L1	P22 - Middle	0.625 µg/mL	Colony 3	3.33333	+	+
BL87-028-T23-0-625-Planktonic2-1	SAMN49073339	SRR33968077	Steady_and_Ladder_124	Planktonic	L2	P22 - Middle	0.625 µg/mL	Colony 1	5	+	+
BL87-028-T23-0-625-Planktonic2-2	SAMN49073340	SRR33968076	Steady_and_Ladder_125	Planktonic	L2	P22 - Middle	0.625 µg/mL	Colony 2	5	+	+
BL87-028-T23-0-625-Planktonic2-3	SAMN49073341	SRR33968075	Steady_and_Ladder_126	Planktonic	L2	P22 - Middle	0.625 µg/mL	Colony 3	5.83333	+	+
BL87-028-T23-0-625-Planktonic3-1	SAMN49073342	SRR33968074	Steady_and_Ladder_127	Planktonic	L3	P22 - Middle	0.625 µg/mL	Colony 1	5	+	+
BL87-028-T23-0-625-Planktonic3-2	SAMN49073343	SRR33968073	Steady_and_Ladder_128	Planktonic	L3	P22 - Middle	0.625 µg/mL	Colony 2	5.83333	+	+
BL87-028-T23-0-625-Planktonic3-3	SAMN49073344	SRR33968072	Steady_and_Ladder_129	Planktonic	L3	P22 - Middle	0.625 µg/mL	Colony 3	5	+	+
BL87-028-T23-0-625-Planktonic4-1			Steady_and_Ladder_130	Planktonic	L4	P22 - Middle	0.625 µg/mL	Colony 1	5	+
BL87-028-T23-0-625-Planktonic4-2			Steady_and_Ladder_131	Planktonic	L4	P22 - Middle	0.625 µg/mL	Colony 2	5.83333	+
BL87-028-T23-0-625-Planktonic4-3			Steady_and_Ladder_132	Planktonic	L4	P22 - Middle	0.625 µg/mL	Colony 3	5.83333	+
BL87-028-T23-No-BC-Planktonic1-1	SAMN49073345	SRR33968071	Steady_and_Ladder_133	Planktonic	L1	P22 - Middle	No BC	Colony 1	2.5	+	+
BL87-028-T23-No-BC-Planktonic1-2	SAMN49073346	SRR33968233	Steady_and_Ladder_134	Planktonic	L1	P22 - Middle	No BC	Colony 2	2.5	+	+
BL87-028-T23-No-BC-Planktonic1-3	SAMN49073347	SRR33968232	Steady_and_Ladder_135	Planktonic	L1	P22 - Middle	No BC	Colony 3	3.33333	+	+
BL87-028-T23-No-BC-Planktonic2-1	SAMN49073348	SRR33968231	Steady_and_Ladder_136	Planktonic	L2	P22 - Middle	No BC	Colony 1	3.05556	+	+
BL87-028-T23-No-BC-Planktonic2-2	SAMN49073349	SRR33968230	Steady_and_Ladder_137	Planktonic	L2	P22 - Middle	No BC	Colony 2	3.88889	+	+
BL87-028-T23-No-BC-Planktonic2-3	SAMN49073350	SRR33968229	Steady_and_Ladder_138	Planktonic	L2	P22 - Middle	No BC	Colony 3	3.33333	+	+
BL87-028-T23-No-BC-Planktonic3-1	SAMN49073351	SRR33968228	Steady_and_Ladder_139	Planktonic	L3	P22 - Middle	No BC	Colony 1	3.33333	+	+
BL87-028-T23-No-BC-Planktonic3-2	SAMN49073352	SRR33968227	Steady_and_Ladder_140	Planktonic	L3	P22 - Middle	No BC	Colony 2	2.5	+	+
BL87-028-T23-No-BC-Planktonic3-3	SAMN49073353	SRR33968226	Steady_and_Ladder_141	Planktonic	L3	P22 - Middle	No BC	Colony 3	2.5	+	+
BL87-028-T23-No-BC-Planktonic4-1			Steady_and_Ladder_142	Planktonic	L4	P22 - Middle	No BC	Colony 1	2.5	+
BL87-028-T23-No-BC-Planktonic4-2			Steady_and_Ladder_143	Planktonic	L4	P22 - Middle	No BC	Colony 2	2.5	+
BL87-028-T23-No-BC-Planktonic4-3			Steady_and_Ladder_144	Planktonic	L4	P22 - Middle	No BC	Colony 3	4.16667	+
BL87-028-T30-0-625-Biofilm1-1	SAMN49073354	SRR33968225	Steady_and_Ladder_145	Biofilm	L1	P30 - Late	0.625 µg/mL	Colony 1	7.5	+	+
BL87-028-T30-0-625-Biofilm1-2	SAMN49073355	SRR33968224	Steady_and_Ladder_146	Biofilm	L1	P30 - Late	0.625 µg/mL	Colony 2	7.5	+	+
BL87-028-T30-0-625-Biofilm1-3	SAMN49073356	SRR33968222	Steady_and_Ladder_147	Biofilm	L1	P30 - Late	0.625 µg/mL	Colony 3	7.5	+	+
BL87-028-T30-0-625-Biofilm2-1	SAMN49073357	SRR33968221	Steady_and_Ladder_148	Biofilm	L2	P30 - Late	0.625 µg/mL	Colony 1	7.5	+	+
BL87-028-T30-0-625-Biofilm2-2	SAMN49073358	SRR33968220	Steady_and_Ladder_149	Biofilm	L2	P30 - Late	0.625 µg/mL	Colony 2	7.5	+	+
BL87-028-T30-0-625-Biofilm2-3	SAMN49073359	SRR33968219	Steady_and_Ladder_150	Biofilm	L2	P30 - Late	0.625 µg/mL	Colony 3	7.5	+	+
BL87-028-T30-0-625-Biofilm3-1	SAMN49073360	SRR33968218	Steady_and_Ladder_151	Biofilm	L3	P30 - Late	0.625 µg/mL	Colony 1	5.27778	+	+
BL87-028-T30-0-625-Biofilm3-2	SAMN49073361	SRR33968217	Steady_and_Ladder_152	Biofilm	L3	P30 - Late	0.625 µg/mL	Colony 2	7.22222	+	+
BL87-028-T30-0-625-Biofilm3-3	SAMN49073362	SRR33968216	Steady_and_Ladder_153	Biofilm	L3	P30 - Late	0.625 µg/mL	Colony 3	5	+	+
BL87-028-T30-0-625-Biofilm4-1			Steady_and_Ladder_154	Biofilm	L4	P30 - Late	0.625 µg/mL	Colony 1	5.83333	+
BL87-028-T30-0-625-Biofilm4-2			Steady_and_Ladder_155	Biofilm	L4	P30 - Late	0.625 µg/mL	Colony 2	6.38889	+
BL87-028-T30-0-625-Biofilm4-3			Steady_and_Ladder_156	Biofilm	L4	P30 - Late	0.625 µg/mL	Colony 3	6.66667	+
BL87-028-T30-No-BC-Biofilm1-1	SAMN49073363	SRR33968215	Steady_and_Ladder_157	Biofilm	L1	P30 - Late	No BC	Colony 1	2.5	+	+
BL87-028-T30-No-BC-Biofilm1-2	SAMN49073364	SRR33968214	Steady_and_Ladder_158	Biofilm	L1	P30 - Late	No BC	Colony 2	2.5	+	+
BL87-028-T30-No-BC-Biofilm1-3	SAMN49073365	SRR33968213	Steady_and_Ladder_159	Biofilm	L1	P30 - Late	No BC	Colony 3	2.5	+	+
BL87-028-T30-No-BC-Biofilm2-1	SAMN49073366	SRR33968211	Steady_and_Ladder_160	Biofilm	L2	P30 - Late	No BC	Colony 1	2.5	+	+
BL87-028-T30-No-BC-Biofilm2-2	SAMN49073367	SRR33968210	Steady_and_Ladder_161	Biofilm	L2	P30 - Late	No BC	Colony 2	3.05556	+	+
BL87-028-T30-No-BC-Biofilm2-3	SAMN49073368	SRR33968209	Steady_and_Ladder_162	Biofilm	L2	P30 - Late	No BC	Colony 3	2.5	+	+
BL87-028-T30-No-BC-Biofilm3-1	SAMN49073369	SRR33968208	Steady_and_Ladder_163	Biofilm	L3	P30 - Late	No BC	Colony 1	2.5	+	+
BL87-028-T30-No-BC-Biofilm3-2	SAMN49073370	SRR33968207	Steady_and_Ladder_164	Biofilm	L3	P30 - Late	No BC	Colony 2	2.5	+	+
BL87-028-T30-No-BC-Biofilm3-3	SAMN49073371	SRR33968206	Steady_and_Ladder_165	Biofilm	L3	P30 - Late	No BC	Colony 3	2.5	+	+
BL87-028-T30-No-BC-Biofilm4-1			Steady_and_Ladder_166	Biofilm	L4	P30 - Late	No BC	Colony 1	2.5	+
BL87-028-T30-No-BC-Biofilm4-2			Steady_and_Ladder_167	Biofilm	L4	P30 - Late	No BC	Colony 2	2.5	+
BL87-028-T30-No-BC-Biofilm4-3			Steady_and_Ladder_168	Biofilm	L4	P30 - Late	No BC	Colony 3	2.5	+
BL87-028-T30-BC-0-625-P1-1	SAMN49073372	SRR33968205	Steady_and_Ladder_169	Planktonic	L1	P30 - Late	0.625 µg/mL	Colony 1	7.5	+	+
BL87-028-T30-BC-0-625-P1-2	SAMN49073373	SRR33968204	Steady_and_Ladder_170	Planktonic	L1	P30 - Late	0.625 µg/mL	Colony 2	7.5	+	+
BL87-028-T30-BC-0-625-P1-3	SAMN49073374	SRR33968203	Steady_and_Ladder_171	Planktonic	L1	P30 - Late	0.625 µg/mL	Colony 3	7.5	+	+
BL87-028-T30-BC-0-625-P2-1	SAMN49073375	SRR33968202	Steady_and_Ladder_172	Planktonic	L2	P30 - Late	0.625 µg/mL	Colony 1	6.94444	+	+
BL87-028-T30-BC-0-625-P2-2	SAMN49073376	SRR33968200	Steady_and_Ladder_173	Planktonic	L2	P30 - Late	0.625 µg/mL	Colony 2	6.94444	+	+
BL87-028-T30-BC-0-625-P2-3	SAMN49073377	SRR33968199	Steady_and_Ladder_174	Planktonic	L2	P30 - Late	0.625 µg/mL	Colony 3	7.5	+	+
BL87-028-T30-BC-0-625-P3-1	SAMN49073378	SRR33968198	Steady_and_Ladder_175	Planktonic	L3	P30 - Late	0.625 µg/mL	Colony 1	7.5	+	+
BL87-028-T30-BC-0-625-P3-2	SAMN49073379	SRR33968197	Steady_and_Ladder_176	Planktonic	L3	P30 - Late	0.625 µg/mL	Colony 2	7.22222	+	+
BL87-028-T30-BC-0-625-P3-3	SAMN49073380	SRR33968196	Steady_and_Ladder_177	Planktonic	L3	P30 - Late	0.625 µg/mL	Colony 3	7.5	+	+
BL87-028-T30-BC-0-625-P4-1			Steady_and_Ladder_178	Planktonic	L4	P30 - Late	0.625 µg/mL	Colony 1	7.5	+
BL87-028-T30-BC-0-625-P4-2			Steady_and_Ladder_179	Planktonic	L4	P30 - Late	0.625 µg/mL	Colony 2	5.83333	+
BL87-028-T30-BC-0-625-P4-3			Steady_and_Ladder_180	Planktonic	L4	P30 - Late	0.625 µg/mL	Colony 3	7.5	+
BL87-028-T30-No-BC-Planktonic1-1	SAMN49073381	SRR33968195	Steady_and_Ladder_181	Planktonic	L1	P30 - Late	No BC	Colony 1	2.5	+	+
BL87-028-T30-No-BC-Planktonic1-2	SAMN49073382	SRR33968194	Steady_and_Ladder_182	Planktonic	L1	P30 - Late	No BC	Colony 2	2.5	+	+
BL87-028-T30-No-BC-Planktonic1-3	SAMN49073383	SRR33968193	Steady_and_Ladder_183	Planktonic	L1	P30 - Late	No BC	Colony 3	2.5	+	+
BL87-028-T30-No-BC-Planktonic2-1	SAMN49073384	SRR33968192	Steady_and_Ladder_184	Planktonic	L2	P30 - Late	No BC	Colony 1	2.5	+	+
BL87-028-T30-No-BC-Planktonic2-2	SAMN49073385	SRR33968191	Steady_and_Ladder_185	Planktonic	L2	P30 - Late	No BC	Colony 2	2.5	+	+
BL87-028-T30-No-BC-Planktonic2-3	SAMN49073386	SRR33968189	Steady_and_Ladder_186	Planktonic	L2	P30 - Late	No BC	Colony 3	2.5	+	+
BL87-028-T30-No-BC-Planktonic3-1	SAMN49073387	SRR33968164	Steady_and_Ladder_187	Planktonic	L3	P30 - Late	No BC	Colony 1	2.5	+	+
BL87-028-T30-No-BC-Planktonic3-2	SAMN49073388	SRR33968163	Steady_and_Ladder_188	Planktonic	L3	P30 - Late	No BC	Colony 2	2.5	+	+
BL87-028-T30-No-BC-Planktonic3-3	SAMN49073389	SRR33968162	Steady_and_Ladder_189	Planktonic	L3	P30 - Late	No BC	Colony 3	2.5	+	+
BL87-028-T30-No-BC-Planktonic4-1			Steady_and_Ladder_190	Planktonic	L4	P30 - Late	No BC	Colony 1	4.16667	+
BL87-028-T30-No-BC-Planktonic4-2			Steady_and_Ladder_191	Planktonic	L4	P30 - Late	No BC	Colony 2	2.5	+
BL87-028-T30-No-BC-Planktonic4-3			Steady_and_Ladder_192	Planktonic	L4	P30 - Late	No BC	Colony 3	2.5	+
BL87-028-T23-1-3-Biofilm1-P	SAMN49073390	SRR33968161	Ladder_193	Biofilm	L1	P22 - Middle	1.3 µg/mL	Population	5.83	+	+
BL87-028-T23-1-3-Biofilm2-P	SAMN49073391	SRR33968160	Ladder_194	Biofilm	L2	P22 - Middle	1.3 µg/mL	Population	6.11	+	+
BL87-028-T23-1-3-Biofilm3-P	SAMN49073392	SRR33968159	Ladder_195	Biofilm	L3	P22 - Middle	1.3 µg/mL	Population	6.67	+	+
BL87-028-T23-1-3-Biofilm4-P			Ladder_196	Biofilm	L4	P22 - Middle	1.3 µg/mL	Population	6.94	+
BL87-028-T23-1-3-Planktonic1-P			Ladder_197	Planktonic	L1	P22 - Middle	1.3 µg/mL	Population	6.11	+
BL87-028-T23-1-3-Planktonic2-P			Ladder_198	Planktonic	L2	P22 - Middle	1.3 µg/mL	Population	6.39	+
BL87-028-T23-1-3-Planktonic3-P			Ladder_199	Planktonic	L3	P22 - Middle	1.3 µg/mL	Population	6.67	+
BL87-028-T23-1-3-Planktonic4-P			Ladder_200	Planktonic	L4	P22 - Middle	1.3 µg/mL	Population	5.83	+
BL87-028-T30-BC-1-3-B1-P	SAMN49073393	SRR33968158	Ladder_201	Biofilm	L1	P30 - Late	1.3 µg/mL	Population	7.5	+	+
BL87-028-T30-BC-1-3-B2-P	SAMN49073394	SRR33968157	Ladder_202	Biofilm	L2	P30 - Late	1.3 µg/mL	Population	7.5	+	+
BL87-028-T30-BC-1-3-B3-P	SAMN49073395	SRR33968156	Ladder_203	Biofilm	L3	P30 - Late	1.3 µg/mL	Population	7.5	+	+
BL87-028-T30-BC-1-3-B4-P			Ladder_204	Biofilm	L4	P30 - Late	1.3 µg/mL	Population	7.5	+
BL87-028-T30-1-75-Biofilm1-P	SAMN49073396	SRR33968154	Ladder_205	Biofilm	L1	P30 - Late	1.75 µg/mL	Population	7.5	+	+
BL87-028-T30-1-75-Biofilm2-P	SAMN49073397	SRR33968153	Ladder_206	Biofilm	L2	P30 - Late	1.75 µg/mL	Population	7.5	+	+
BL87-028-T30-1-75-Biofilm3-P	SAMN49073398	SRR33968152	Ladder_207	Biofilm	L3	P30 - Late	1.75 µg/mL	Population	7.5	+	+
BL87-028-T30-1-75-Biofilm4-P			Ladder_208	Biofilm	L4	P30 - Late	1.75 µg/mL	Population	7.5	+
BL87-028-T30-BC-1-3-P1-P	SAMN49073399	SRR33968151	Ladder_209	Planktonic	L1	P30 - Late	1.3 µg/mL	Population	7.5	+	+
BL87-028-T30-BC-1-3-P2-P			Ladder_210	Planktonic	L2	P30 - Late	1.3 µg/mL	Population	7.5	+	+
BL87-028-T30-BC-1-3-P3-P	SAMN49073401	SRR33968150	Ladder_211	Planktonic	L3	P30 - Late	1.3 µg/mL	Population	7.5	+	+
BL87-028-T30-BC-1-3-P4-P			Ladder_212	Planktonic	L4	P30 - Late	1.3 µg/mL	Population	7.5	+
BL87-028-T23-1-3-Biofilm1-1	SAMN49073402	SRR33968149	Ladder_213	Biofilm	L1	P22 - Middle	1.3 µg/mL	Colony 1	5.55556	+	+
BL87-028-T23-1-3-Biofilm1-2	SAMN49073403	SRR33968148	Ladder_214	Biofilm	L1	P22 - Middle	1.3 µg/mL	Colony 2	6.11111	+	+
BL87-028-T23-1-3-Biofilm1-3	SAMN49073404	SRR33968147	Ladder_215	Biofilm	L1	P22 - Middle	1.3 µg/mL	Colony 3	5.83333	+	+
BL87-028-T23-1-3-Biofilm2-1	SAMN49073405	SRR33968146	Ladder_216	Biofilm	L2	P22 - Middle	1.3 µg/mL	Colony 1	5.83333	+	+
BL87-028-T23-1-3-Biofilm2-2	SAMN49073406	SRR33968145	Ladder_217	Biofilm	L2	P22 - Middle	1.3 µg/mL	Colony 2	5.83333	+	+
BL87-028-T23-1-3-Biofilm2-3	SAMN49073407	SRR33968143	Ladder_218	Biofilm	L2	P22 - Middle	1.3 µg/mL	Colony 3	6.66667	+	+
BL87-028-T23-1-3-Biofilm3-1	SAMN49073408	SRR33968142	Ladder_219	Biofilm	L3	P22 - Middle	1.3 µg/mL	Colony 1	6.11111	+	+
BL87-028-T23-1-3-Biofilm3-2	SAMN49073409	SRR33968141	Ladder_220	Biofilm	L3	P22 - Middle	1.3 µg/mL	Colony 2	6.38889	+	+
BL87-028-T23-1-3-Biofilm3-3	SAMN49073410	SRR33968116	Ladder_221	Biofilm	L3	P22 - Middle	1.3 µg/mL	Colony 3	7.22222	+	+
BL87-028-T23-1-3-Biofilm4-1			Ladder_222	Biofilm	L4	P22 - Middle	1.3 µg/mL	Colony 1	7.22222	+
BL87-028-T23-1-3-Biofilm4-2			Ladder_223	Biofilm	L4	P22 - Middle	1.3 µg/mL	Colony 2	6.94444	+
BL87-028-T23-1-3-Biofilm4-3			Ladder_224	Biofilm	L4	P22 - Middle	1.3 µg/mL	Colony 3	7.22222	+
BL87-028-T23-1-3-Planktonic1-1			Ladder_225	Planktonic	L1	P22 - Middle	1.3 µg/mL	Colony 1	5.83333	+
BL87-028-T23-1-3-Planktonic1-2			Ladder_226	Planktonic	L1	P22 - Middle	1.3 µg/mL	Colony 2	5.55556	+
BL87-028-T23-1-3-Planktonic1-3			Ladder_227	Planktonic	L1	P22 - Middle	1.3 µg/mL	Colony 3	5.55556	+
BL87-028-T23-1-3-Planktonic2-1			Ladder_228	Planktonic	L2	P22 - Middle	1.3 µg/mL	Colony 1	5.83333	+
BL87-028-T23-1-3-Planktonic2-2			Ladder_229	Planktonic	L2	P22 - Middle	1.3 µg/mL	Colony 2	6.11111	+
BL87-028-T23-1-3-Planktonic2-3			Ladder_230	Planktonic	L2	P22 - Middle	1.3 µg/mL	Colony 3	6.94444	+
BL87-028-T23-1-3-Planktonic3-1			Ladder_231	Planktonic	L3	P22 - Middle	1.3 µg/mL	Colony 1	6.11111	+
BL87-028-T23-1-3-Planktonic3-2			Ladder_232	Planktonic	L3	P22 - Middle	1.3 µg/mL	Colony 2	6.11111	+
BL87-028-T23-1-3-Planktonic3-3			Ladder_233	Planktonic	L3	P22 - Middle	1.3 µg/mL	Colony 3	6.11111	+
BL87-028-T23-1-3-Planktonic4-1			Ladder_234	Planktonic	L4	P22 - Middle	1.3 µg/mL	Colony 1	5	+
BL87-028-T23-1-3-Planktonic4-2			Ladder_235	Planktonic	L4	P22 - Middle	1.3 µg/mL	Colony 2	6.66667	+
BL87-028-T23-1-3-Planktonic4-3			Ladder_236	Planktonic	L4	P22 - Middle	1.3 µg/mL	Colony 3	5.83333	+
BL87-028-T30-BC-1-3-B1-1	SAMN49073411	SRR33968115	Ladder_237	Biofilm	L1	P30 - Late	1.3 µg/mL	Colony 1	7.5	+	+
BL87-028-T30-BC-1-3-B1-2	SAMN49073412	SRR33968114	Ladder_238	Biofilm	L1	P30 - Late	1.3 µg/mL	Colony 2	7.5	+	+
BL87-028-T30-BC-1-3-B1-3	SAMN49073413	SRR33968113	Ladder_239	Biofilm	L1	P30 - Late	1.3 µg/mL	Colony 3	7.5	+	+
BL87-028-T30-BC-1-3-B2-1	SAMN49073414	SRR33968112	Ladder_240	Biofilm	L2	P30 - Late	1.3 µg/mL	Colony 1	7.5	+	+
BL87-028-T30-BC-1-3-B2-2	SAMN49073415	SRR33968111	Ladder_241	Biofilm	L2	P30 - Late	1.3 µg/mL	Colony 2	7.5	+	+
BL87-028-T30-BC-1-3-B2-3	SAMN49073416	SRR33968110	Ladder_242	Biofilm	L2	P30 - Late	1.3 µg/mL	Colony 3	7.5	+	+
BL87-028-T30-BC-1-3-B3-1	SAMN49073417	SRR33968108	Ladder_243	Biofilm	L3	P30 - Late	1.3 µg/mL	Colony 1	7.5	+	+
BL87-028-T30-BC-1-3-B3-2	SAMN49073418	SRR33968107	Ladder_244	Biofilm	L3	P30 - Late	1.3 µg/mL	Colony 2	7.5	+	+
BL87-028-T30-BC-1-3-B3-3	SAMN49073419	SRR33968106	Ladder_245	Biofilm	L3	P30 - Late	1.3 µg/mL	Colony 3	7.5	+	+
BL87-028-T30-BC-1-3-B4-1			Ladder_246	Biofilm	L4	P30 - Late	1.3 µg/mL	Colony 1	7.5	+
BL87-028-T30-BC-1-3-B4-2			Ladder_247	Biofilm	L4	P30 - Late	1.3 µg/mL	Colony 2	7.5	+
BL87-028-T30-BC-1-3-B4-3			Ladder_248	Biofilm	L4	P30 - Late	1.3 µg/mL	Colony 3	7.5	+
BL87-028-T30-1-75-Biofilm1-1	SAMN49073420	SRR33968105	Ladder_249	Biofilm	L1	P30 - Late	1.75 µg/mL	Colony 1	7.5	+	+
BL87-028-T30-1-75-Biofilm1-2	SAMN49073421	SRR33968104	Ladder_250	Biofilm	L1	P30 - Late	1.75 µg/mL	Colony 2	7.5	+	+
BL87-028-T30-1-75-Biofilm1-3	SAMN49073422	SRR33968103	Ladder_251	Biofilm	L1	P30 - Late	1.75 µg/mL	Colony 3	7.5	+	+
BL87-028-T30-1-75-Biofilm2-1	SAMN49073423	SRR33968102	Ladder_252	Biofilm	L2	P30 - Late	1.75 µg/mL	Colony 1	7.5	+	+
BL87-028-T30-1-75-Biofilm2-2	SAMN49073424	SRR33968101	Ladder_253	Biofilm	L2	P30 - Late	1.75 µg/mL	Colony 2	7.5	+	+
BL87-028-T30-1-75-Biofilm2-3	SAMN49073425	SRR33968100	Ladder_254	Biofilm	L2	P30 - Late	1.75 µg/mL	Colony 3	7.5	+	+
BL87-028-T30-1-75-Biofilm3-1	SAMN49073426	SRR33968099	Ladder_255	Biofilm	L3	P30 - Late	1.75 µg/mL	Colony 1	7.5	+	+
BL87-028-T30-1-75-Biofilm3-2	SAMN49073427	SRR33968097	Ladder_256	Biofilm	L3	P30 - Late	1.75 µg/mL	Colony 2	7.08333	+	+
BL87-028-T30-1-75-Biofilm3-3	SAMN49073428	SRR33968096	Ladder_257	Biofilm	L3	P30 - Late	1.75 µg/mL	Colony 3	7.5	+	+
BL87-028-T30-1-75-Biofilm4-1			Ladder_258	Biofilm	L4	P30 - Late	1.75 µg/mL	Colony 1	7.5	+
BL87-028-T30-1-75-Biofilm4-2			Ladder_259	Biofilm	L4	P30 - Late	1.75 µg/mL	Colony 2	7.5	+
BL87-028-T30-1-75-Biofilm4-3			Ladder_260	Biofilm	L4	P30 - Late	1.75 µg/mL	Colony 3	7.5	+
BL87-028-T30-BC-1-3-P1-1	SAMN49073429	SRR33968095	Ladder_261	Planktonic	L1	P30 - Late	1.3 µg/mL	Colony 1	7.5	+	+
BL87-028-T30-BC-1-3-P1-2	SAMN49073430	SRR33968094	Ladder_262	Planktonic	L1	P30 - Late	1.3 µg/mL	Colony 2	7.5	+	+
BL87-028-T30-BC-1-3-P1-3	SAMN49073431	SRR33968093	Ladder_263	Planktonic	L1	P30 - Late	1.3 µg/mL	Colony 3	7.5	+	+
BL87-028-T30-BC-1-3-P2-1	SAMN49073432	SRR33968070	Ladder_264	Planktonic	L2	P30 - Late	1.3 µg/mL	Colony 1	7.5	+	+
BL87-028-T30-BC-1-3-P2-2	SAMN49073433	SRR33968069	Ladder_265	Planktonic	L2	P30 - Late	1.3 µg/mL	Colony 2	7.5	+	+
BL87-028-T30-BC-1-3-P2-3	SAMN49073434	SRR33968068	Ladder_266	Planktonic	L2	P30 - Late	1.3 µg/mL	Colony 3	7.5	+	+
BL87-028-T30-BC-1-3-P3-1			Ladder_267	Planktonic	L3	P30 - Late	1.3 µg/mL	Colony 1	7.5	+
BL87-028-T30-BC-1-3-P3-2	SAMN49073435	SRR33968067	Ladder_268	Planktonic	L3	P30 - Late	1.3 µg/mL	Colony 2	7.5	+	+
BL87-028-T30-BC-1-3-P3-3	SAMN49073436	SRR33968066	Ladder_269	Planktonic	L3	P30 - Late	1.3 µg/mL	Colony 3	7.5	+	+
BL87-028-T30-BC-1-3-P4-1			Ladder_270	Planktonic	L4	P30 - Late	1.3 µg/mL	Colony 1	7.5	+
BL87-028-T30-BC-1-3-P4-2			Ladder_271	Planktonic	L4	P30 - Late	1.3 µg/mL	Colony 2	7.5	+
BL87-028-T30-BC-1-3-P4-3			Ladder_272	Planktonic	L4	P30 - Late	1.3 µg/mL	Colony 3	7.5	+

## Sheet: Supplementary table 4
	Supplementary Table 4. Demonstrates non-synonymous mutations within fepR indicating their position, domain structural element, amino acid substitution, change in polarity, bulkiness, charge, side chain change and hydrogen forming capacity of the side chain.
	fepR
	Position	Domain	Structural element	Amino acid change	Hydrophilicity change	Bulkiness	Charge change	Side chain	Hydrogen bond formation (side chain)
	7	DNA binding domain	α-helix 1	Lysine → Glutamic acid	Remained hydrophilic	Increased	Positive → Negative	Amino group → Carboxyl group	Retained ability
	10	DNA binding domain	α-helix 1	Alanine → Threonine	Hydrophobic → hydrophilic	Increased	Remained neutral	Methyl group → Hydroxyl group	Gained ability
	24	DNA binding domain (HTH)	α-helix 2	Leucine → Proline	Became less hydrophobic	Decreased	Remained neutral	Isobutyl group → Pyrrolidine ring	Lost ability
	30	DNA binding domain (HTH)	α-helix 2	Valine → Phenylalanine	Became more hydrophobic	Increased	Remained neutral	Isopropyl group → Benzyl ring	No ability
	37	DNA binding domain (HTH)	α-helix 3	Serine → Threonine	Remained hydrophilic	Increased	Remained neutral	Hydroxymethyl group → Hydroxyl group	Retained ability
	41	DNA binding domain (HTH)	-	Histidine → Glutamine	Became more hydrophillic	Increased	Neutral/positive → neutral	Imidazole ring → Amide group	Retained ability
	76	Effector binding domain	α-helix 5	Proline → Leucine	Became more hydrophobic	Increased	Remained neutral	Pyrrolidine ring → Isobutyl group	No ability
	96	Effector binding domain	α-helix 6	Alanine → Valine	Became more hydrophobic	Increased	Remained neutral	Methyl group → Isopropryl group	No ability
	105	Effector binding domain	α-helix 6	Phenylalanine → Valine	Became less hydrophobic	Decreased	Remained neutral	Benzyl ring → Isopropryl group	No ability
	105	Effector binding domain	α-helix 6	Phenylalanine → Alanine	Became less hydrophobic	Decreased	Remained neutral	Benzyl ring → Methyl group	No ability
	107	Effector binding domain	-	Proline → Leucine	Became more hydrophobic	Increased	Remained neutral	Pyrrolidine ring → Isobutyl group	No ability
	157	Effector binding domain	α-helix 8	Glycine → Arginine	Became more hydrophillic	Increased	Neutral → Positive	Hydrogen atom → Guanidinium group	Gained ability
	157	Effector binding domain	α-helix 8	Glycine → Valine	Became more hydrophobic	Increased	Remained neutral	Hydrogen atom → Isopropyl group	No ability
	181	Effector binding domain	α-helix 9	Alanine → Valine	Became more hydrophobic	Increased	Remained neutral	Methyl group → Isopropyl group	No ability

## Sheet: Supplementary table 5
					Supplementary Table 5. Demonstrates the main pathways effected in biofilm lineages of BPM, with number of genes and unique locations of SNPs included.
		Pathway	Number of genes	Number of SNP locations
		Metabolism	6	7
		Nucleic acids synthesis	5	12
		Virulence	5	5
		Secretion	4	9
		Stress response	2	8
		Electron transport chain	2	2
		Cell wall metabolism	1	2
		Protein synthesis	1	1
		Phage	1	1
		Uncharacterised	4	4

## Sheet: Supplementary table 6
					Supplementary Table 6. Demonstrates non-synonymous mutations in regions associated with biofilm persistence indicating their position, domain structural element, amino acid substitution, change in polarity, bulkiness, charge, side chain change and hydrogen forming capacity of the side chain.
					Gene	Position	Predicted Domain	Predicted Structural Element	Amino Acid Change	Hydrophilicity Change	Bulkiness	Charge Change	Side Chain	Hydrogen Bond Formation (side chain)
					mgtA	286	Transmembrane domain	α-helix	Alanine → Glycine	Hydrophobic → Neutral	Smaller	Remained neutral	Methyl group → Hydrogen atom	No ability
					mgtA	687	Transmembrane domain	-	Lysine → Isoleucine	Hydrophilic → Hydrophobic	Increased	Positive → Neutral	Amino group → Isopropyl group	Lost ability
					rsbU	9	-	α-helix	Tyrosine → Histidine	Hydrophobic → Hydrophilic	Decreased	Neutral → Positive	Phenol group → Imidazole group	Gained ability
					rsbU	22	-	α-helix	Alanine → Threonine	Hydrophobic → Hydrophilic	Increased	Remained neutral	Methyl group → Hydroxymethyl group	Gained ability
					rsbU	41	-	-	Serine → *	N/A	N/A	N/A	N/A	Lost ability
					rsbU	60	-	α-helix	Valine → FS	N/A	N/A	N/A	N/A	Lost ability
					rsbU	94	-	α-helical coiled coil	Serine → *	N/A	N/A	N/A	N/A	Lost ability
					rsbU	204	PPM-type phosphatase	β-pleated sheet	Histidine → Glutamine	Remained hydrophilic	Increased	Positive → Neutral	Imidazole group → Amide group	Retained ability
					rsbU	312	PPM-type phosphatase	β-pleated sheet	Glutamine → *	N/A	N/A	N/A	N/A	Lost ability
					pyrB	22	-	α-helix	Alanine → Glutamic acid	Hydrophobic → Hydrophilic	Increased	Neutral → Negative	Methyl group → Carboxylic acid	Gained ability
					pyrB	153	-	-	Glycine → Arginine	Hydrophobic → Hydrophilic	Increased	Neutral → Positive	Hydrogen atom → Guanidinium group	Gained ability
					carB	175	ATP grasp1	-	Glycine → Valine	More hydrophobic	Increased	Remained neutral	Hydrogen atom → Isopropyl group	No ability
					carB	262	ATP grasp1	α-helix	Glutamine → *	N/A	N/A	N/A	N/A	Lost ability
					carB	599	Carbomoyl phosphate synthetic domain	-	Serine → Methionine	Hydrophilic → Hydrophobic	Increased	Remained neutral	Hydroxymethyl group → Thioether	Lost ability
					carB	781	Carbomoyl phosphate synthetic domain	-	Glycine → Glutamic acid	More hydrophillic	Increased	Neutral → Negative	Hydrogen atom → Carboxylic acid	Gained ability
					carB	969	MGS-like domain	α-helix	Glycine → FS	N/A	N/A	N/A	N/A	No ability
					pyrF	63	-	-	Aspartic acid → Histidine	Remained hydrophilic	Increased	Negative → Positive	Carboxyl group → Imidazole group	Retained ability
					pyrd	138	-	α-helix	Isoleucine → FS	N/A	N/A	N/A	N/A	Lost ability
					pyrd	192	Substrate binding site	-	Asparagine → Lysine	Remained hydrophilic	Increased	Neutral → Positive	Amide group → Amino group	Retained ability
					pyrd	285	-	α-helix	Arginine → *	N/A	N/A	N/A	N/A	Lost ability
